# Supplementary material for: Causal Associations between Serum Urea and Cancer: A Mendelian Randomization Study
Source: Genes (Basel). 2021 Mar 29;12(4):498. doi: 10.3390/genes12040498 (PMC8066321; doi:10.3390/genes12040498)
Supplement: Supplementary file 1 [file genes-12-00498-s001.zip]

Archive with 1 entries (1 files):
- genes-1130322(2).docx
